# Supplementary material for: Individual Workplace Well-Being Captured into a Literature- and Stakeholders-Based Causal Loop Diagram
Source: Int J Environ Res Public Health. 2022 Jul 22;19(15):8925. doi: 10.3390/ijerph19158925 (PMC9331132; doi:10.3390/ijerph19158925)
Supplement: Supplementary file 1 [file ijerph-19-08925-s001.zip]

Archive with 1 entries (1 files):
- ijerph-1798360-supplementary.pdf
